# Supplementary material for: Association between Sugar Intake and Intima Media Thickness as a Marker for Atherosclerosis: A Cross-Sectional Study in the Malmö Diet and Cancer Study (Sweden)
Source: Nutrients. 2021 May 5;13(5):1555. doi: 10.3390/nu13051555 (PMC8147969; doi:10.3390/nu13051555)
Supplement: Supplementary file 1 [file nutrients-13-01555-s001.zip]

Archive with 1 entries (1 files):
- nutrients-1181979-supplementary.pdf
